# Supplementary material for: Spatial Gradient Effects of Metal Pollution: Assessing Ecological Risks Through the Lens of Fish Gut Microbiota
Source: J Xenobiot. 2025 Aug 3;15(4):124. doi: 10.3390/jox15040124 (PMC12387212; doi:10.3390/jox15040124)
Supplement: Supplementary file 1 [file jox-15-00124-s001.zip]

Archive with 1 entries (1 files):
- jox-3661563-supplementary.pdf
